# Supplementary material for: FTY720 Reduces Lipid Accumulation by Upregulating ABCA1 through Liver X Receptor and Sphingosine Kinase 2 Signaling in Macrophages
Source: Int J Mol Sci. 2022 Nov 23;23(23):14617. doi: 10.3390/ijms232314617 (PMC9740778; doi:10.3390/ijms232314617)
Supplement: Supplementary file 1 [file ijms-23-14617-s001.zip]

Archive with 1 entries (1 files):
- ijms-2026269-supplementary.pdf
